# Supplementary material for: Rearrangement of Arylsulfamates and Sulfates to Para-Sulfonyl Anilines and Phenols
Source: Molecules. 2024 Mar 23;29(7):1445. doi: 10.3390/molecules29071445 (PMC11013102; doi:10.3390/molecules29071445)
Supplement: Supplementary file 1 [file molecules-29-01445-s001.zip]

Archive with 1 entries (1 files):
- molecules-2926470-supplementary.pdf
